# Supplementary material for: Control of PNG kinase, a key regulator of mRNA translation, is coupled to meiosis completion at egg activation
Source: eLife. 2017 May 30;6:e22219. doi: 10.7554/eLife.22219 (PMC5449181; doi:10.7554/eLife.22219)
Supplement: Figure 1—source data 1. — DOI: http://dx.doi.org/10.7554/eLife.22219.004 [file elife-22219-fig1-data1.xlsx]

## Sheet: Sheet1
Source data for Figure 1C-Timing of each stage of meiosis following egg activation
	10 min	20 min	30 min	40 min	50 min
meta-I	4	1
ana-I	14	8
late-ana-I	5	2
meta-II		4
ana-II		6	4	3	1
late-ana-II		3	4	5	2
completed		2	10	22	14
total	23	26	18	30	17
Legend: The number of eggs at each stage of meiosis for each time point following egg
activation. The stages of meiosis were determined by chromosome morphology following
DAPI staining.
