# Supplementary material for: Control of PNG kinase, a key regulator of mRNA translation, is coupled to meiosis completion at egg activation
Source: eLife. 2017 May 30;6:e22219. doi: 10.7554/eLife.22219 (PMC5449181; doi:10.7554/eLife.22219)
Supplement: Figure 2—source data 1. — DOI: http://dx.doi.org/10.7554/eLife.22219.009 [file elife-22219-fig2-data1.xlsx]

## Sheet: Sheet1
Source Data for Figure 2A- phosphopeptides recovered by mass spec and their mass spec properties
Peptide Sequence	Variable Modifications	Localization Probability	Ascore	Peptide Score	PEAKS:PeptideScore	Scaffold:Peptide Probability	Mascot:Score	Mascot:Identity Threshold	Sequest:PeptideSp	Sequest:Xcorr	Sequest:PeptideRankSp	Sequest:Deltacn	NTT	Actual Mass	Observed Mass	Charge	Delta AMU	Delta PPM	Start	Stop	Fixed Modifications	Spectrum Name	MS Sample
s13
RDPAsPLTPLTPL	S5 Phospho	0.99	21.26	47.14	19.13								2	1456.73	729.373	2	-0.00121	-0.831	9	21		index=5280	SPECTRADATA_chymo
RDPAsPLtPLTPLSTEAF	S5 Phospho, T8 Phospho	100%, 0%	29.29, 0.00	120.33	41.97								2	2071.93	1036.97	2	-8.2e-05	-0.0396	9	26		index=5713	SPECTRADATA_chymo
RDPAsPLTPLTPL	S5 Phospho	0.99	29.32	63.76	30.2								2	1456.73	729.373	2	-0.000852	-0.584	9	21		index=5081	SPECTRADATA_chymo
RDPAsPLTPLTPL	S5 Phospho	1	37.54	110.4	38.27								2	1456.73	729.373	2	-0.00145	-0.996	9	21		index=5111	SPECTRADATA_chymo
RDPAsPLTPLtPLSTEAF	S5 Phospho, T11 Phospho	100%, 100%	40.15, 33.20	131.43	38.47								2	2071.93	1036.97	2	-0.00168	-0.811	9	26		index=5643	SPECTRADATA_chymo
RDPAsPLTPLTPL	S5 Phospho	1	44.44	95.92	31.83								2	1456.73	729.374	2	-0.000232	-0.159	9	21		index=5141	SPECTRADATA_chymo
RDPAsPLTPLTPL	S5 Phospho	1	44.44	74.84	29.34								2	1456.73	729.374	2	-0.000552	-0.379	9	21		index=5172	SPECTRADATA_chymo
RDPAsPLTPL	S5 Phospho	0.91	10.03	31.68	18.21								2	1145.55	573.781	2	-0.000752	-0.656	9	18		index=4189	SPECTRADATA_chymo
RDPAsPLTPLTPL	S5 Phospho	0.93	11.2	30.09	16.81								2	1456.73	729.374	2	-0.000152	-0.104	9	21		index=5348	SPECTRADATA_chymo
RDPAsPLTPLtPLSTEAF	S5 Phospho, T11 Phospho	96%, 88%	18.00, 13.38	41.99	19.61								2	2071.93	1036.97	2	-0.00108	-0.522	9	26		index=6130	SPECTRADATA_chymo
RDPAsPLTPL	S5 Phospho	1	17.71	50.17	17.14								2	1145.55	573.781	2	-0.000152	-0.133	9	18		index=4226	SPECTRADATA_chymo
t16
DPASPLtPLTPLSTEAFTFEDVTPTGGVGR	T7 Phospho	0.97	20.81	54.59	25.77								2	3152.5	1051.84	3	0.00547	1.74	10	39		index=6776	SPECTRADATA_trypsin
RDPASPLtPLTPL	T8 Phospho	1	29.32	73.59	33.63								2	1456.73	729.373	2	-0.000952	-0.653	9	21		index=5044	SPECTRADATA_chymo
RDPASPLtPLTPLSTEAF	T8 Phospho	1	36.24	91.46	34.98								2	1991.96	996.987	2	-0.000612	-0.307	9	26		index=5536	SPECTRADATA_chymo
RDPASPLtPLTPLSTEAF	T8 Phospho	1	37.81	127.86	48.05								2	1991.96	996.987	2	-0.000352	-0.177	9	26		index=5502	SPECTRADATA_chymo
RDPASPLtPLtPLSTEAF	T8 Phospho, T11 Phospho	100%, 100%	45.60, 32.69	114.42	41.35								2	2071.93	1036.97	2	-0.00108	-0.522	9	26		index=5608	SPECTRADATA_chymo
t19
VYRDPASPLTPLtPLSTEAFTFEDVTPTGGVGR	T13 Phospho	0.98	20.82	96.03	53.47								2	3570.72	1191.25	3	-0.0102	-2.86	7	39		index=6518	SPECTRADATA_trypsin
TPLtPLSTEAF	T4 Phospho	1	29.32	93.09	40.87								2	1255.57	628.794	2	-0.000312	-0.248	16	26		index=5430	SPECTRADATA_chymo
RDPASPLTPLtPLSTEAF	T11 Phospho	1	32.46	147.13	55.14								2	1991.96	996.987	2	-0.000552	-0.277	9	26		index=5460	SPECTRADATA_chymo
VYRDPASPLTPLtPLSTEAFTFEDVTPTGGVGRK	T13 Phospho	1	34.08	29.59	18.68								2	3698.83	925.715	4	0.0071	1.92	7	40		index=6296	SPECTRADATA_trypsin
RDPAsPLTPLtPLSTEAF	S5 Phospho, T11 Phospho	100%, 100%	40.15, 33.20	131.43	38.47								2	2071.93	1036.97	2	-0.00168	-0.811	9	26		index=5643	SPECTRADATA_chymo
RDPASPLtPLtPLSTEAF	T8 Phospho, T11 Phospho	100%, 100%	45.60, 32.69	114.42	41.35								2	2071.93	1036.97	2	-0.00108	-0.522	9	26		index=5608	SPECTRADATA_chymo
RDPASPLtPLtPLSTEAF	T8 Phospho, T11 Phospho	83%, 100%	16.44, 48.80	73.51	31.7								2	2071.93	1036.97	2	-0.000482	-0.233	9	26		index=5820	SPECTRADATA_chymo
RDPASPLtPLtPLSTEAF	T8 Phospho, T11 Phospho	18%, 100%	15.99, 53.61	89.62	35.4								2	2071.93	1036.97	2	-0.000682	-0.329	9	26		index=5748	SPECTRADATA_chymo
RDPAsPLTPLtPLSTEAF	S5 Phospho, T11 Phospho	7%, 97%	9.42, 24.24	127.22	41.13								2	2071.93	1036.97	2	-0.000682	-0.329	9	26		index=5686	SPECTRADATA_chymo
t32
TFEDVtPTGGVGR	T6 Phospho	1	22.01	130.68	46.41								1	1414.61	708.313	2	-0.00129	-0.913	27	39		index=3289	SPECTRADATA_chymo
STEAFTFEDVtPTGGVGRKGTARY	T11 Phospho	1	22.93	58.89	30.34								2	2626.2	876.408	3	-0.00363	-1.38	22	45		index=4042	SPECTRADATA_chymo
TFEDVtPTGGVGR	T6 Phospho	1	24.32	110.47	58.39								1	1414.61	708.312	2	-0.00315	-2.23	27	39		index=3671	SPECTRADATA_trypsin
STEAFTFEDVtPTGGVGRKGTARY	T11 Phospho	1	30.67	73.73	40.14								2	2626.2	876.408	3	-0.00375	-1.43	22	45		index=4072	SPECTRADATA_chymo
STEAFTFEDVtPTGGVGR	T11 Phospho	1	30.83	125.49	52.8								1	1949.83	975.924	2	-0.00675	-3.46	22	39		index=5405	SPECTRADATA_trypsin
TFEDVtPTGGVGRKGT	T6 Phospho	0.92	11.1	82.7	44.35								1	1700.78	851.396	2	-0.000152	-0.0893	27	42		index=2749	SPECTRADATA_chymo
TFEDVtPTGGVGRKGT	T6 Phospho	0.92	11.1	77.24	38.6								1	1700.78	851.395	2	-0.000952	-0.559	27	42		index=2774	SPECTRADATA_chymo
s92
RTRSVFsPTSQSTL	S7 Phospho	0.96	17.01	58.45	29.27								2	1645.78	823.898	2	-0.000252	-0.153	86	99		index=3848	SPECTRADATA_chymo
SVFsPTSQSTLINGETR	S4 Phospho	1	26.31	121.2	64.22								2	1902.87	952.443	2	-0.00119	-0.626	89	105		index=5182	SPECTRADATA_trypsin
s110
LLGEsGDSKLLR	S5 Phospho	1	24.24	71.87	52.76								2	1366.68	684.349	2	-0.00275	-2.01	106	117		index=4468	SPECTRADATA_trypsin
s145
LRQEESKLKsAR	S10 Phospho	0.98	17.77	42.57	41.33								2	1523.78	762.898	2	-0.00121	-0.795	136	147		index=213	SPECTRADATA_trypsin
LRQEESKLKsAR	S10 Phospho	0.96	18.75	16.57	21.81								2	1523.78	508.935	3	-0.000228	-0.15	136	147		index=242	SPECTRADATA_trypsin
LRQEESKLKsAR	S10 Phospho	1	47.05	57.53	27.5								2	1523.78	508.935	3	-0.000318	-0.209	136	147		index=212	SPECTRADATA_trypsin
s156
IKVEDPRsPTPSIHHsR	S8 Phospho, S16 Phospho	100%, 98%	33.65, 13.99	76.96	25.32								2	2114.96	705.994	3	-0.00501	-2.37	149	165		index=1908	SPECTRADATA_trypsin
IKVEDPRsPtPSIHHSR	S8 Phospho, T10 Phospho	100%, 8%	29.93, 0.00	52.64	24.14								2	2114.96	705.995	3	-0.00366	-1.73	149	165		index=1788	SPECTRADATA_trypsin
VEDPRsPtPSIHHSR	S6 Phospho, T8 Phospho	97%, 1%	28.30, 0.00	52.64	27.04								2	1873.79	625.603	3	-0.00146	-0.778	151	165		index=1221	SPECTRADATA_trypsin
KIKVEDPRsPtPSIHHSR	S9 Phospho, T11 Phospho	100%, 93%	27.29, 14.07	56.79	25.24								2	2243.06	748.692	3	-0.00586	-2.61	148	165		index=1358	SPECTRADATA_trypsin
IKVEDPRsPtPSIHHSR	S8 Phospho, T10 Phospho	100%, 1%	26.57, 0.00	54.53	44								2	2114.96	705.994	3	-0.00501	-2.37	149	165		index=1824	SPECTRADATA_trypsin
VEDPRsPtPSIHHSR	S6 Phospho, T8 Phospho	99%, 0%	25.28, 0.00	67.3	24.14								2	1873.79	625.603	3	-0.000348	-0.186	151	165		index=1184	SPECTRADATA_trypsin
VEDPRsPTPSIHHsR	S6 Phospho, S14 Phospho	98%, 97%	19.83, 17.59	45.46	24.79								2	1873.79	625.603	3	-0.00116	-0.618	151	165		index=1271	SPECTRADATA_trypsin
IKVEDPRsPtPSIHHSR	S8 Phospho, T10 Phospho	98%, 76%	19.66, 7.89	65.14	33.74								2	2114.96	705.994	3	-0.00696	-3.29	149	165		index=1868	SPECTRADATA_trypsin
KIKVEDPRsPtPSIHHSR	S9 Phospho, T11 Phospho	95%, 99%	11.59, 19.69	25.38	18.59								2	2243.06	561.773	4	-0.000234	-0.104	148	165		index=1400	SPECTRADATA_trypsin
VEDPRsPTPSIHHSR	S6 Phospho	1	30.85	50.96	33.58								2	1793.82	449.462	4	-0.00292	-1.63	151	165		index=1040	SPECTRADATA_trypsin
VEDPRsPTPSIHHSR	S6 Phospho	1	30.74	32.47	19.77								2	1793.82	449.462	4	-0.000604	-0.337	151	165		index=963	SPECTRADATA_trypsin
PRsPTPSIHHSR	S3 Phospho	0.99	28.07	82.41	36.88								1	1450.68	484.568	3	-0.000118	-0.0813	154	165		index=1349	SPECTRADATA_trypsin
PRsPTPSIH	S3 Phospho	1	26.31	68.72	23.32								0	1070.49	536.252	2	-0.00175	-1.64	154	162		index=1294	SPECTRADATA_chymo
PRsPTPSIH	S3 Phospho	1	26.31	71.07	26.66								0	1070.49	536.253	2	-0.000532	-0.497	154	162		index=1232	SPECTRADATA_chymo
PRsPTPSIH	S3 Phospho	0.99	21.68	83.25	24.75								0	1070.49	536.252	2	-0.000852	-0.795	154	162		index=1261	SPECTRADATA_chymo
PRsPTPSIHHSR	S3 Phospho	0.99	20.87	80.67	33.17								1	1450.68	484.569	3	0.00171	1.18	154	165		index=1310	SPECTRADATA_trypsin
PRsPTPSIH	S3 Phospho	1	20.41	69.99	22.78								0	1070.49	536.254	2	0.00195	1.82	154	162		index=1870	SPECTRADATA_chymo
VEDPRsPTPSIHHSR	S6 Phospho	0.99	19.86	67.24	38.1								2	1793.82	598.948	3	-0.000128	-0.0713	151	165		index=1080	SPECTRADATA_trypsin
VEDPRsPTPSIHHSR	S6 Phospho	0.96	17.21	42.37	25.42								2	1793.82	449.462	4	-0.000844	-0.47	151	165		index=1011	SPECTRADATA_trypsin
PRsPTPSIHHSR	S3 Phospho	0.96	16.76	30.91	20.28								1	1450.68	484.568	3	-0.000118	-0.0813	154	165		index=177	SPECTRADATA_trypsin
IKVEDPRsPTPSIHHSR	S8 Phospho	0.98	14.47	16.56	23.93								2	2035	408.007	5	0.00017	0.0835	149	165		index=1558	SPECTRADATA_trypsin
PRsPTPSIHHSR	S3 Phospho	0.96	14.19	94.83	44.59								1	1450.68	484.568	3	-0.000478	-0.329	154	165		index=1609	SPECTRADATA_trypsin
PRsPTPSIHHSR	S3 Phospho	0.94	12.9	79.7	33.97								1	1450.68	484.568	3	6.2e-05	0.0427	154	165		index=1651	SPECTRADATA_trypsin
IKVEDPRsPTPSIHHSR	S8 Phospho	0.94	12.68	57.44	36.44								2	2035	679.34	3	-0.000828	-0.407	149	165		index=1629	SPECTRADATA_trypsin
IKVEDPRsPTPSIHHSR	S8 Phospho	0.92	12.16	49.74	27.33								2	2034.99	679.339	3	-0.00635	-3.12	149	165		index=1554	SPECTRADATA_trypsin
s158
KIKVEDPRsPtPSIHHSR	S9 Phospho, T11 Phospho	100%, 93%	27.29, 14.07	56.79	25.24								2	2243.06	748.692	3	-0.00586	-2.61	148	165		index=1358	SPECTRADATA_trypsin
KIKVEDPRsPtPSIHHSR	S9 Phospho, T11 Phospho	95%, 99%	11.59, 19.69	25.38	18.59								2	2243.06	561.773	4	-0.000234	-0.104	148	165		index=1400	SPECTRADATA_trypsin
s164
VEDPRsPTPSIHHsR	S6 Phospho, S14 Phospho	98%, 97%	19.83, 17.59	45.46	24.79								2	1873.79	625.603	3	-0.00116	-0.618	151	165		index=1271	SPECTRADATA_trypsin
IKVEDPRsPTPSIHHsR	S8 Phospho, S16 Phospho	100%, 98%	33.65, 13.99	76.96	25.32								2	2114.96	705.994	3	-0.00501	-2.37	149	165		index=1908	SPECTRADATA_trypsin
s170
KPcsPVEHPTLsPRVK	S4 Phospho, S12 Phospho	97%, 96%	15.01, 13.37	50.55	20.66								1	1990.91	996.463	2	0.000453	0.227	167	182	C3 Carbamidomethyl	index=2398	SPECTRADATA_chymo
YKPcsPVEHPTLsPR	S5 Phospho, S13 Phospho	97%, 96%	18.53, 17.01	85.95	49.64								2	1926.81	964.411	2	-0.00335	-1.74	166	180	C4 Carbamidomethyl	index=2865	SPECTRADATA_trypsin
YKPcsPVEHPTLsPR	S5 Phospho, S13 Phospho	100%, 46%	21.71, 0.00	54.64	31.23								2	1926.81	643.276	3	-0.00372	-1.93	166	180	C4 Carbamidomethyl	index=2893	SPECTRADATA_trypsin
YKPcsPVEHPTLsPR	S5 Phospho, S13 Phospho	99%, 32%	22.92, 0.00	38.64	19.94								2	1926.81	643.276	3	-0.0042	-2.18	166	180	C4 Carbamidomethyl	index=3152	SPECTRADATA_trypsin
YKPcsPVEHPTLsPR	S5 Phospho, S13 Phospho	99%, 45%	23.04, 2.44	63.68	22.24								2	1926.81	643.277	3	-0.00132	-0.686	166	180	C4 Carbamidomethyl	index=2933	SPECTRADATA_trypsin
YKPcsPVEHPtLSPR	S5 Phospho, T11 Phospho	100%, 33%	26.11, 0.00	52.47	31.26								2	1926.81	643.276	3	-0.00282	-1.46	166	180	C4 Carbamidomethyl	index=2854	SPECTRADATA_trypsin
YKPcsPVEHPTLsPR	S5 Phospho, S13 Phospho	100%, 29%	26.11, 0.80	39.7	23.34								2	1926.81	643.276	3	-0.00384	-1.99	166	180	C4 Carbamidomethyl	index=3096	SPECTRADATA_trypsin
YKPcsPVEHPTLsPR	S5 Phospho, S13 Phospho	100%, 59%	26.11, 1.94	56.92	34.12								2	1926.81	643.277	3	-0.00162	-0.842	166	180	C4 Carbamidomethyl	index=3013	SPECTRADATA_trypsin
YKPcsPVEHPTLSPR	S5 Phospho	1	26.7	69.44	45.63								2	1846.84	616.622	3	0.00106	0.572	166	180	C4 Carbamidomethyl	index=2659	SPECTRADATA_trypsin
YKPcsPVEHPTLsPR	S5 Phospho, S13 Phospho	100%, 99%	31.26, 18.41	70.7	41.85								2	1926.81	964.41	2	-0.00505	-2.62	166	180	C4 Carbamidomethyl	index=2926	SPECTRADATA_trypsin
KPcsPVEHPTLsPRVK	S4 Phospho, S12 Phospho	100%, 98%	31.96, 18.04	51.72	24.92								1	1990.91	996.462	2	0.000153	0.0768	167	182	C3 Carbamidomethyl	index=2376	SPECTRADATA_chymo
YKPcsPVEHPTLsPR	S5 Phospho, S13 Phospho	100%, 85%	33.73, 10.66	108.74	35.51								2	1926.81	964.411	2	-0.00295	-1.53	166	180	C4 Carbamidomethyl	index=2827	SPECTRADATA_trypsin
KPcsPVEHPTLsPRVKSLL	S4 Phospho, S12 Phospho	100%, 22%	36.49, 0.00	45.76	18.36								2	2304.11	769.043	3	-0.00377	-1.64	167	185	C3 Carbamidomethyl	index=4100	SPECTRADATA_chymo
YKPcsPVEHPTLsPR	S5 Phospho, S13 Phospho	100%, 13%	36.59, 0.00	70.75	42.43								2	1926.81	643.278	3	0.000777	0.403	166	180	C4 Carbamidomethyl	index=2973	SPECTRADATA_trypsin
KPcsPVEHPTLsPRVKSL	S4 Phospho, S12 Phospho	100%, 40%	49.64, 1.73	37.06	16.25								2	2191.02	731.348	3	-0.00332	-1.52	167	184	C3 Carbamidomethyl	index=3326	SPECTRADATA_chymo
PcsPVEHPTLsPR	S3 Phospho, S11 Phospho	100%, 99%	51.01, 20.08	79.11	20.76								2	1635.65	818.83	2	-0.00617	-3.77	168	180	C2 Carbamidomethyl	index=2989	SPECTRADATA_trypsin
KPcsPVEHPTLsPRVKSLL	S4 Phospho, S12 Phospho	100%, 2%	54.41, 0.00	56.99	20.13								2	2304.11	769.043	3	-0.00182	-0.791	167	185	C3 Carbamidomethyl	index=4065	SPECTRADATA_chymo
KPcsPVEHPTLsPRVK	S4 Phospho, S12 Phospho	100%, 6%	79.00, 0.00	77.39	15.59								1	1990.91	498.735	4	-7.9e-05	-0.0397	167	182	C3 Carbamidomethyl	index=2392	SPECTRADATA_chymo
YKPcsPVEHPTLsPR	S5 Phospho, S13 Phospho	94%, 50%	11.66, 1.54	43.96	20.04								2	1926.8	643.275	3	-0.00657	-3.41	166	180	C4 Carbamidomethyl	index=2814	SPECTRADATA_trypsin
YKPcsPVEHPtLSPR	S5 Phospho, T11 Phospho	94%, 3%	15.32, 0.00	70.04	43.48								2	1926.81	964.41	2	-0.00469	-2.43	166	180	C4 Carbamidomethyl	index=3049	SPECTRADATA_trypsin
s178
KPcsPVEHPTLsPRVK	S4 Phospho, S12 Phospho	97%, 96%	15.01, 13.37	50.55	20.66								1	1990.91	996.463	2	0.000453	0.227	167	182	C3 Carbamidomethyl	index=2398	SPECTRADATA_chymo
YKPcsPVEHPTLsPR	S5 Phospho, S13 Phospho	97%, 96%	18.53, 17.01	85.95	49.64								2	1926.81	964.411	2	-0.00335	-1.74	166	180	C4 Carbamidomethyl	index=2865	SPECTRADATA_trypsin
YKPcsPVEHPTLsPR	S5 Phospho, S13 Phospho	100%, 99%	31.26, 18.41	70.7	41.85								2	1926.81	964.41	2	-0.00505	-2.62	166	180	C4 Carbamidomethyl	index=2926	SPECTRADATA_trypsin
KPcsPVEHPTLsPRVK	S4 Phospho, S12 Phospho	100%, 98%	31.96, 18.04	51.72	24.92								1	1990.91	996.462	2	0.000153	0.0768	167	182	C3 Carbamidomethyl	index=2376	SPECTRADATA_chymo
PcsPVEHPTLsPR	S3 Phospho, S11 Phospho	100%, 99%	51.01, 20.08	79.11	20.76								2	1635.65	818.83	2	-0.00617	-3.77	168	180	C2 Carbamidomethyl	index=2989	SPECTRADATA_trypsin
s183
VKsLLDR	S3 Phospho	1	1000	48.66	19.6								2	909.469	455.742	2	0.000488	0.536	181	187		index=2492	SPECTRADATA_trypsin
Legend: The phosphopeptides recovered by mass spec analysis are shown together with the identified phosphoamino acid, as well as mass spec properties including the peptide mass, the charge, and the Ascore.
