# Supplementary material for: Control of PNG kinase, a key regulator of mRNA translation, is coupled to meiosis completion at egg activation
Source: eLife. 2017 May 30;6:e22219. doi: 10.7554/eLife.22219 (PMC5449181; doi:10.7554/eLife.22219)
Supplement: Figure 3—source data 1. — DOI: http://dx.doi.org/10.7554/eLife.22219.015 [file elife-22219-fig3-data1.xlsx]

## Sheet: presented data
Source data for Figure 3-the numbers of embryos in each phenotypic class scored for each genotype.
	w-; GNUWT – GFP; gnu line 1-5	w-; GNUWT – GFP; gnu line 1-5	w-; GNUWT – GFP; gnu line 1-8	w-; GNUWT – GFP; gnu line 1-8	w-; GNU9A– GFP; gnu line 2-7	w-; GNU9A– GFP; gnu line 2-7	w-; GNU9A– GFP; gnu line 2-8a	w-; GNU9A– GFP; gnu line 2-8a	WT	WT	gnu305	gnu305
unfertilized	43	0.106	54	0.168	59	0.127	38	0.128	18	0.127	39	0.248
gnu giant nuclei	10	0.025	1	0.003	81	0.174	85	0.287	0	0	112	0.713
early cycles defective (polyploid PB)b	3	0.007	5	0.016	212	0.456	142	0.48	1	0.007	6	0.038
blastoderm defective	2	0.005	2	0.006	47	0.101	9	0.03	0	0	0	0
normal cleavage	280	0.691	241	0.748	64	0.138	22	0.074	116	0.816	0	0
normal cycle 12 -->germband	67	0.165	19	0.059	2	0.004	0	0	7	0.049	0	0
total	405		322		465		296		142		157
a. these nuclei all less replicated than 2-7
b. small nuclei - polyploid PB with normal mitosis
Legend: The number of embryos in each phenotypic class identified by DAPI staining is shown for each genotype or transgene line. These are the data used
in the graph in Figure 3. They are the sum of two technical replicates. The data for each individual replicate is shown on the next sheet.

## Sheet: technical replicates
	w-; GNUWT – GFP; gnu line 1-5	w-; GNUWT – GFP; gnu line 1-5	w-; GNUWT – GFP; gnu line 1-8	w-; GNUWT – GFP; gnu line 1-8	w-; GNU9A– GFP; gnu line 2-7	w-; GNU9A– GFP; gnu line 2-7	w-; GNU9A– GFP; gnu line 2-8a	w-; GNU9A– GFP; gnu line 2-8a	WT	WT	WT	gnu305	gnu305
technical replicate	1	2	1	2	1	2	1	2	1	2	3	1	2
unfertilized	26	17	30	24	30	29	25	13	17	1	0	32	7
gnu giant nuclei	7	3	1	0	61	20	50	35	0	0	0	80	32
early cycles defective (polyploid PB)b	0	3	1	4	120	92	85	57	1	0	0	4	2
blastoderm defective	1	1	2	0	31	16	4	5	0	0	0	0	0
normal cleavage	146	134	122	119	46	18	13	9	9	71	36	0	0
normal cycle 12 -->germband	49	18	13	6	2	0	0	0	2	4	1	0	0
total	229	176	169	153	290	175	177	119	29	76	37	116	41
