# Supplementary material for: Control of PNG kinase, a key regulator of mRNA translation, is coupled to meiosis completion at egg activation
Source: eLife. 2017 May 30;6:e22219. doi: 10.7554/eLife.22219 (PMC5449181; doi:10.7554/eLife.22219)
Supplement: Figure 4—source data 1. — DOI: http://dx.doi.org/10.7554/eLife.22219.018 [file elife-22219-fig4-data1.xlsx]

## Sheet: Figure 4 B right panel
	Source data for Figure 4.		Quantification of Cyclin B protein levels, number of eggs in each meiotic stage following egg activation,
			and number of activated eggs with aberrant or unequal meiotic divisions.
		values normalized to tubulin and then to corresponding st14 sample
			exp1	exp2	avrg	sd
	gnu-gfp WT 1-5	st14	1	1	1	0
		10min	1.18076	1.27268	1.22672	0.0649975
		20min	0.711245	0.87022	0.790733	0.112413
		30min	0.288938	0.588593	0.438765	0.211888
	gnu-gfp 9A 2-7	st14	1	1	1	0
		10min	1.55056	1.40128	1.47592	0.105557
		20min	0.759678	0.613186	0.686432	0.103585
		30min	0.365306	0.318215	0.341761	0.0332982
	gnu-gfp WT 1-8	st14	1	1	1	0
		10min		1.0652	1.0652
		20min	1.14199	0.565093	0.853541	0.407927
		30min	0.770324	0.675138	0.722731	0.0673068
	gnu-gfp 9A 2-8	st14	1	1	1	0
		10min		1.11334	1.11334
		20min	0.297877	0.494136	0.396006	0.138776
		30min	0.257371	0.270665	0.264018	0.00940033
	Legend: The first sheet shows the quantification of the Cyclin B immunoblot bands normalized to tubulin for the right panel of Figure 4B. The next sheet shows the
	quantification of Cyclin B immunoblot bands relative to tubulin for five biological replicates. These results are presented in the left panel of Figure 4B. The last
	sheet shows quantification of meiotic stages in activated eggs and the number of aberrant							or unequal segregation events in meiosis. These were
	identified by DAPI staining eggs activated for the indicated times. The data on the third sheet were presented in the graphs in Figure 4C and the table in Figure 4E.

## Sheet: Figure 4B left panel
new quant from beginning
with 1200dpi export
st14s exp1		tubulin
		#	area	mean		norm to tub	norm to 1-5
	bgrd	5	0.031	3.157												average	sd	t-test
	gnu 1-5	1	0.031	92.409	89.252				gnu 1-5	1	1	1	1	1		1	0
	gnu 1-8	2	0.031	109.794	106.637				gnu 1-8	1.45487	0.595431	0.981315	1.1061	0.896931		1.00693	0.313279	0.96292
	gnu 2-7	3	0.031	64.129	60.972				gnu 2-7	2.85666	1.47086	1.45722	2.04602	1.38581	1.24195	1.74309	0.610969	0.0308291
	gnu 2-8	4	0.031	89.893	86.736				gnu 2-8	2.01603	1.50214	2.25452	1.99397	1.19841		1.79301	0.430482	0.0146222
from film		cycB
		#
	bgrd	6	0.024	7.286
	gnu 1-5	7	0.024	13.143	5.857	0.0656232	1
	gnu 1-8	8	0.024	17.467	10.181	0.0954734	1.45487
	gnu 2-7	9	0.024	18.716	11.43	0.187463	2.85666
	gnu 2-8	10	0.024	18.761	11.475	0.132298	2.01603
st14s exp2		tubulin
		#
	bgrd	1	0.026	4.083
	gnu 1-5	2	0.026	88.6	84.517
	gnu 1-8	3	0.026	96.174	92.091
	gnu 2-7	4	0.026	68.379	64.296
	gnu 2-8	5	0.026	108.635	104.552
		cycB
		#
	bgrd	6	0.022	1.873
	gnu 1-5	7	0.022	12.129	10.256	0.121348	1
	gnu 1-8	8	0.022	8.527	6.654	0.0722546	0.595431
	gnu 2-7	9	0.022	13.349	11.476	0.178487	1.47086
	gnu 2-8	10	0.022	20.931	19.058	0.182283	1.50214
Stage 14 for IVA Masatoshi		tubulin
		#
	bgrd	1	0.03	4.247
	gnu 1-5	2	0.03	99.636	95.389
	gnu 1-8	4	0.03	88.455	84.208
	gnu 2-7	3	0.03	85.802	81.555
	gnu 2-8	5	0.03	45.034	40.787
		cycB
		#
	bgrd	1	0.025	11.855
	gnu 1-5	2	0.025	81.521	69.666	0.730336	1
	gnu 1-8	4	0.025	72.206	60.351	0.71669	0.981315
	gnu 2-7	3	0.025	98.651	86.796	1.06426	1.45722
	gnu 2-8	5	0.025	79.013	67.158	1.64655	2.25452
		tubulin
Stage 14 for IVA Boryana		#
	bgrd	1	0.038	6.245
	gnu 1-5	2	0.038	143.519	137.274
	gnu 1-8	4	0.038	91.575	85.33
	gnu 2-7	3	0.038	108.349	102.104
	gnu 2-8	5	0.038	90.389	84.144
		cycB
		#
	bgrd	6	0.029	2.588
	gnu 1-5	7	0.029	58.057	55.469	0.404075	1
	gnu 1-8	9	0.029	40.726	38.138	0.446947	1.1061
	gnu 2-7	8	0.029	87.002	84.414	0.826745	2.04602
	gnu 2-8	10	0.029	70.384	67.796	0.805714	1.99397
		tubulin
st14s exp3		#
	bgrd	1	0.043	7.706
	gnu 1-5	2	0.043	65.01	57.304
	gnu 1-8	3	0.043	90.133	82.427
	gnu 2-7	4	0.043	96.872	89.166
	gnu 2-7	5	0.043	112.569	104.863
	gnu 2-8	6	0.043	158.38	150.674
		cycB
		#
	bgrd	1	0.042	6.578
	gnu 1-5	2	0.042	32.636	26.058	0.454733	1
	gnu 1-8	3	0.042	40.197	33.619	0.407864	0.896931
	gnu 2-7	4	0.042	62.768	56.19	0.630173	1.38581
	gnu 2-7	5	0.042	65.8	59.222	0.564756	1.24195
	gnu 2-8	6	0.042	88.689	82.111	0.544958	1.19841

## Sheet: figure 4 C and E
experiment repeat			MI	MI condensed	ana I	meta II	ana II	telo II	completed	PB	aberrant	unequal	total
No1	gnu-gfp WT 1-5	10min	15	4	7	5				1			32
	gnu-gfp WT 1-8	10min	8	2	2	7			1				20
	gnu-gfp 9A 2-7	10min	19	18	2	1	1			1	8		42
	gnu-gfp 9A 2-8	10min	20	13	1	1					8		35
	gnu-gfp WT 1-5	20min	11	2	3	3	6	3	9		2	2	37
	gnu-gfp WT 1-8	20min	4	1	2	4		1	9			2	21
	gnu-gfp 9A 2-7	20min	6	6	2	3	3	3	2		2	4	25
	gnu-gfp 9A 2-8	20min	16	4	1	2	2	3	3		3	3	31
	gnu-gfp WT 1-5	30min	3	12	6	13	10	15	60	23	2	6	142
	gnu-gfp WT 1-8	30min	1	2	2	7	5	3	34	15	1	9	69
	gnu-gfp 9A 2-7	30min	1		1	4	1	2	92	1		23	102
	gnu-gfp 9A 2-8	30min	3		1	3		3	77	2		23	89
No2	gnu-gfp WT 1-5	10min	11	6	8	2					1		27
	gnu-gfp WT 1-8	10min	5	2	4	1							12
	gnu-gfp 9A 2-7	10min	21	12	9	8					5		50
	gnu-gfp 9A 2-8	10min	20	7	3	2					3		32
No3	gnu-gfp WT 1-5	10min *	25	16	2	3					1		46	*stopped earlier than rest of samples (9min instead of 10min)
	gnu-gfp WT 1-8	10min	9	7	5	7	1		1		1		30
	gnu-gfp 9A 2-7	10min	24	19	6	7	1	1	3	1	9	1	62
	gnu-gfp 9A 2-8	10min	13	10	4	4					6		31
		as %	MI	MI condensed	ana I	meta II	ana II	telo II	completed	PB	aberrant	unequal
	gnu-gfp WT 1-5	10min	46.875	12.5	21.875	15.625	0	0	0	3.125	0	0
	gnu-gfp WT 1-8	10min	40	10	10	35	0	0	5	0	0	0
	gnu-gfp 9A 2-7	10min	45.2381	42.8571	4.7619	2.38095	2.38095	0	0	2.38095	19.0476	0
	gnu-gfp 9A 2-8	10min	57.1429	37.1429	2.85714	2.85714	0	0	0	0	22.8571	0
	gnu-gfp WT 1-5	20min	29.7297	5.40541	8.10811	8.10811	16.2162	8.10811	24.3243	0	5.40541	5.40541
	gnu-gfp WT 1-8	20min	19.0476	4.7619	9.52381	19.0476	0	4.7619	42.8571	0	0	9.52381
	gnu-gfp 9A 2-7	20min	24	24	8	12	12	12	8	0	8	16
	gnu-gfp 9A 2-8	20min	51.6129	12.9032	3.22581	6.45161	6.45161	9.67742	9.67742	0	9.67742	9.67742
	gnu-gfp WT 1-5	30min	2.11268	8.4507	4.22535	9.15493	7.04225	10.5634	42.2535	16.1972	1.40845	4.22535
	gnu-gfp WT 1-8	30min	1.44928	2.89855	2.89855	10.1449	7.24638	4.34783	49.2754	21.7391	1.44928	13.0435
	gnu-gfp 9A 2-7	30min	0.980392	0	0.980392	3.92157	0.980392	1.96078	90.1961	0.980392	0	22.549
	gnu-gfp 9A 2-8	30min	3.37079	0	1.1236	3.37079	0	3.37079	86.5169	2.24719	0	25.8427
	gnu-gfp WT 1-5	10min	40.7407	22.2222	29.6296	7.40741	0	0	0	0	3.7037	0
	gnu-gfp WT 1-8	10min	41.6667	16.6667	33.3333	8.33333	0	0	0	0	0	0
	gnu-gfp 9A 2-7	10min	42	24	18	16	0	0	0	0	10	0
	gnu-gfp 9A 2-8	10min	62.5	21.875	9.375	6.25	0	0	0	0	9.375	0
	gnu-gfp WT 1-5	10min *	54.3478	34.7826	4.34783	6.52174	0	0	0	0	2.17391	0
	gnu-gfp WT 1-8	10min	30	23.3333	16.6667	23.3333	3.33333	0	3.33333	0	3.33333	0
	gnu-gfp 9A 2-7	10min	38.7097	30.6452	9.67742	11.2903	1.6129	1.6129	4.83871	1.6129	14.5161	1.6129
	gnu-gfp 9A 2-8	10min	41.9355	32.2581	12.9032	12.9032	0	0	0	0	19.3548	0
		avrg 10min
	gnu-gfp WT 1-5	10min	47.3212	23.1683	18.6175	9.85138	0	0	0	1.04167	1.95921	0
	gnu-gfp WT 1-8	10min	37.2222	16.6667	20	22.2222	1.11111	0	2.77778	0	1.11111	0
	gnu-gfp 9A 2-7	10min	41.9826	32.5008	10.8131	9.89042	1.33129	0.537634	1.6129	1.33129	14.5212	0.537634
	gnu-gfp 9A 2-8	10min	53.8594	30.4253	8.37846	7.33679	0	0	0	0	17.1957	0
		stdev 10min
	gnu-gfp WT 1-5	10min	6.81451	11.1714	12.9519	5.01967	0	0	8.10811	0.347222	3.17951	1.8018
	gnu-gfp WT 1-8	10min	6.3099	6.66667	12.0185	13.368	1.9245	0	16.3228	0	1.48148	3.1746
	gnu-gfp 9A 2-7	10min	3.26424	9.56454	6.69172	6.9166	1.2152	0.93121	4.8172	0.981396	12.3458	6.05018
	gnu-gfp 9A 2-8	10min	10.6682	7.79719	5.09664	5.11046	0	0	3.22581	0	15.4093	3.22581
